# Supplementary material for: Clonal relatedness in tumour pairs of breast cancer patients
Source: Breast Cancer Res. 2018 Aug 9;20:96. doi: 10.1186/s13058-018-1022-y (PMC6085699; doi:10.1186/s13058-018-1022-y)
Supplement: Supplementary file 3 — Table S2. Variabilities of the studied sample groups with the variability spanning between 5th and 95th percentile of the beta values. (XLSX 10 kb) [file 13058_2018_1022_MOESM3_ESM.xlsx]

## Sheet: Sheet1
Supplementary Table S2: Variabilities of the studied sample groups with the variability spanning between 5th and 95th percentile of the beta values.
Sample Group	Based on trait	Group size	Variability
All samples	-	16	0.2453
First	Tumour	8	0.2337
Second	Tumour	8	0.2009
Bilateral	Laterality	8	0.2257
Ipsilateral	Laterality	8	0.1963
Metachronous	Synchronicity	8	0.163
Synchronous	Synchronicity	8	0.2415
BM	Clinical group	4	0.1147
BS	Clinical group	4	0.2034
IM	Clinical group	4	0.1221
IS	Clinical group	4	0.1447
BM1	Patient	2	0.0564
BM7	Patient	2	0.0548
BS7	Patient	2	0.1463
BS8	Patient	2	0.0791
IM4	Patient	2	0.0632
IM9	Patient	2	0.0559
IS1	Patient	2	0.0447
IS4	Patient	2	0.0781
BM: bilateral-metachronous; BS: bilateral-synchronous, IM: ipsilateral-metachronous; IS: ipsilateral-synchronous.
