# Supplementary material for: Clonal relatedness in tumour pairs of breast cancer patients
Source: Breast Cancer Res. 2018 Aug 9;20:96. doi: 10.1186/s13058-018-1022-y (PMC6085699; doi:10.1186/s13058-018-1022-y)
Supplement: Supplementary file 4 — Table S3. Summary of clonality tests for the gene expression microarray cohort (n = 7). (XLSX 14 kb) [file 13058_2018_1022_MOESM4_ESM.xlsx]

## Sheet: Sheet1
Supplementary Table S3: Summary of clonality tests for the gene expression microarray cohort (n = 7).
		Patients	IM3	IM4	IM9	IS3	IS5	IS10	IS11
		Laterality	Ipsilateral	Ipsilateral	Ipsilateral	Ipsilateral	Ipsilateral	Ipsilateral	Ipsilateral
		Synchronicity	Metachronous	Metachronous	Metachronous	Synchronous	Synchronous	Synchronous	Synchronous
		Group	IM	IM	IM	IS	IS	IS	IS
aCGH data		Similarity Index
		SI	0.519	0.412	0.25	0.448	0.682	0.534	0.413
		PSI	59.36	48.86	15.62	52.95	69.05	60.5	48.99
		P	0.014	0.038	0.29	0.025	0.003	0.011	0.037
		Clustering (Euclidean distance, single linkage)
		Clustering	similar	similar	different	similar	similar	similar	similar
		Distance measure
		Euclidean distance	36.491	43.821	60.22	43.899	49.443	28.203	36.19
		5th percentile	not sign.	not sign.	not sign.	not sign.	not sign.	significant	not sign.
		Shared segments
		Number of segments	57	24	3	58	44	31	22
		95th percentile	significant	significant	not sign.	significant	significant	significant	significant
		Clonality package
		LR2	63864280	0.00794832	0.00644424	9.06975	1.56339e+18	44590610000	439008
		P	0.000375375	0.519144	0.551802	0.0311562	0	0.000375375	0.000375375
Gene expression microarray data		Similarity Index for gene expression
		SIGE	0.668	0.61	0.622	0.725	0.737	0.738	0.674
		PSI	6.58	0	0	13.9	15.34	15.42	7.4
		P	0.023	0.767	0.628	0.023	0.023	0.023	0.023
		Clustering (Euclidean distance, single linkage)
		Clustering	similar	different	different	similar	similar	similar	similar
		Distance measure
		Euclidean distance	80.338	126.735	108.643	64.196	52.559	53.236	93.641
		5th percentile	significant	not sign.	not sign.	significant	significant	significant	not sign.
Consensus in clonality:			7/8	3/8	0/8	7/8	7/8	8/8	6/8
PSI: Percentage of similarities between two tumours that are not due to recurrent chromosomal aberrations or randomness; LR2: Final likelihood ratio with individual comparisons. Statistically significant variables (P <0.05) are displayed in bold text.
