# Supplementary material for: Clonal relatedness in tumour pairs of breast cancer patients
Source: Breast Cancer Res. 2018 Aug 9;20:96. doi: 10.1186/s13058-018-1022-y (PMC6085699; doi:10.1186/s13058-018-1022-y)
Supplement: Supplementary file 7 — Table S5.Summary of clonality tests for the RNA-seq and SNP genotyping cohort (n = 6). (XLSX 14 kb) [file 13058_2018_1022_MOESM7_ESM.xlsx]

## Sheet: Sheet1
Supplementary Table S5: Summary of clonality tests for the RNA-seq and SNP genotyping cohort (n = 6).
		Patients	IM4	IS10	IS11
		Laterality	Ipsilateral	Ipsilateral	Ipsilateral
		Synchronicity	Metachronous	Synchronous	Synchronous
		Group	IM	IS	IS
aCGH data		Similarity Index
		SI	0.412	0.534	0.413
		PSI	48.86	60.5	48.99
		P	0.038	0.011	0.037
		Clustering (Euclidean distance, single linkage)
		Clustering	similar	similar	similar
		Distance measure
		Euclidean distance	43.821	28.203	36.19
		5th percentile	not sign.	significant	not sign.
		Shared segments
		Number of segments	24	31	22
		95th percentile	significant	significant	significant
		Clonality package
		LR2	0.00794832	44590610000	439008
		P	0.519144	0.000375375	0.000375375
RNA-seq data		Identical fusion transcripts
		Number of fusions	5	1	5
		95th percentile	significant	not sign.	significant
		Shared genomic mutations
		Shared mutations	12477	19366	11872
		95th percentile	not sign.	significant	not sign.
		Shared genomic mutations in the 254-gene panel
		Shared mutations	365	587	293
		95th percentile	not sign.	significant	not sign.
		Shared exonic mutations
		Shared mutations	106	96	113
		95th percentile	not sign.	not sign.	significant
		Shared exonic mutations in the 254-gene panel
		Shared mutations	2	0	0
		95th percentile	significant	not sign.	not sign.
		Clonality package (exonic mutations)
		LRstat	521.912	434.78	538.637
		P	0.000375375	0.000375375	0.000375375
SNP array data		Shared segments (LRR values)
		Number of segments	23	58	12
		95th percentile	not sign.	significant	not sign.
		Distance measure (LRR values)
		Euclidean distance	178.243	197.204	341.624
		5th percentile	significant	not sign.	not sign.
		Clustering of LRR values (Euclidean distance, single linkage)
		Clustering	similar	similar	different
		Clustering of BAF values (Euclidean distance, single linkage)
		Clustering	similar	similar	similar
Consensus in clonality:			9/15	11/15	8/15
BAF: B Allele Frequency; LR2: Final likelihood ratio with individual comparisons; LRR: Log R Ratio; LRstat: Likelihood ratio statistic; PSI: Percentage of similarities between two tumours that are not due to recurrent chromosomal aberrations or randomness. Statistically significant variables (P <0.05) are displayed in bold text.
